# Supplementary material for: Respiratory Auscultation Lab Using a Cardiopulmonary Auscultation Simulation Manikin
Source: MedEdPORTAL. 2021 Mar 2;17:11107. doi: 10.15766/mep_2374-8265.11107 (PMC7970645; doi:10.15766/mep_2374-8265.11107)
Supplement: Supplementary file 1 — Programming List.docxFacilitator Manual.docxStudent Manual.docxPostlab Discussion.docxStudent Feedback Form.docx [file mep_2374-8265.11107-s001.zip]

Archive with 6 entries (6 files):
- A. Programming List.docx
- B. Facilitator Manual.docx
- C. Student Manual.docx
- D. Postlab Discussion.docx
- E. Student Feedback Form.docx
- _Educational_Summary_Report_11107.pdf
